# Supplementary material for: In Silico Evaluation of Antifungal Compounds from Marine Sponges against COVID-19-Associated Mucormycosis
Source: Mar Drugs. 2022 Mar 20;20(3):215. doi: 10.3390/md20030215 (PMC8950821; doi:10.3390/md20030215)
Supplement: Supplementary file 1 [file marinedrugs-20-00215-s001.zip]

Archive with 1 entries (1 files):
- marinedrugs-1575898-supplementary.pdf
